# Supplementary material for: The Power of Belief: Investigating the Placebo Effect in Post-Exercise Recovery Strategies for Football Players
Source: Healthcare (Basel). 2025 Dec 19;14(1):4. doi: 10.3390/healthcare14010004 (PMC12785754; doi:10.3390/healthcare14010004)
Supplement: Supplementary file 1 [file healthcare-14-00004-s001.zip]

Archive with 1 entries (1 files):
- healthcare-4015251-SI.pdf
